# Supplementary material for: Nonsystematic Reporting Biases of the SARS-CoV-2 Variant Mu Could Impact Our Understanding of the Epidemiological Dynamics of Emerging Variants
Source: Genome Biol Evol. 2023 Mar 28;15(4):evad052. doi: 10.1093/gbe/evad052 (PMC10113931; doi:10.1093/gbe/evad052)
Supplement: evad052_Supplementary_Data [file evad052_supplementary_data.zip]

Archive with 3 entries (3 files):
- Mu_supplement_v3.docx
- Supp_Data.xlsx
- GISAID_Acknowledgement_Table.pdf
