# Supplementary material for: Nonsystematic Reporting Biases of the SARS-CoV-2 Variant Mu Could Impact Our Understanding of the Epidemiological Dynamics of Emerging Variants
Source: Genome Biol Evol. 2023 Mar 28;15(4):evad052. doi: 10.1093/gbe/evad052 (PMC10113931; doi:10.1093/gbe/evad052)
Supplement: evad052_Supplementary_Data [file evad052_supplementary_data.zip › Supp_Data.xlsx]

## Sheet: NorthAmerica
var1	mean1	lims1	var2	mean2	lims2	p.adjusted
Alpha	51.67	17.02 to 86.32	Gamma	56.59	35.07 to 78.11	9.15007e-82
Alpha	51.67	17.02 to 86.32	Delta	30.87	23.07 to 38.67	0
Alpha	51.67	17.02 to 86.32	Omicron	14.28	11.17 to 17.39	0
Alpha	51.67	17.02 to 86.32	nonVOCs	75.59	29.22 to 121.97	0
Gamma	56.59	35.07 to 78.11	Delta	30.87	23.07 to 38.67	0
Gamma	56.59	35.07 to 78.11	Omicron	14.28	11.17 to 17.39	0
Gamma	56.59	35.07 to 78.11	nonVOCs	75.59	29.22 to 121.97	0
Mu	71.55	35.52 to 107.57	Alpha	51.67	17.02 to 86.32	1.64711e-223
Mu	71.55	35.52 to 107.57	Gamma	56.59	35.07 to 78.11	4.8922e-118
Mu	71.55	35.52 to 107.57	Delta	30.87	23.07 to 38.67	0
Mu	71.55	35.52 to 107.57	Omicron	14.28	11.17 to 17.39	0
Mu	71.55	35.52 to 107.57	nonVOCs	75.59	29.22 to 121.97	6.41712e-10
nonVOCs	75.59	29.22 to 121.97	Delta	30.87	23.07 to 38.67	0
nonVOCs	75.59	29.22 to 121.97	Omicron	14.28	11.17 to 17.39	0
Omicron	14.28	11.17 to 17.39	Delta	30.87	23.07 to 38.67	0

## Sheet: USA
var1	mean1	lims1	var2	mean2	lims2	p.adjusted
Alpha	44.46	7.14 to 81.77	Gamma	42.4	16.32 to 68.47	6.46539e-11
Alpha	44.46	7.14 to 81.77	Delta	30.29	22.28 to 38.31	0
Alpha	44.46	7.14 to 81.77	Omicron	13.9	10.72 to 17.09	0
Alpha	44.46	7.14 to 81.77	nonVOCs	67.01	20.78 to 113.24	0
Gamma	42.4	16.32 to 68.47	Delta	30.29	22.28 to 38.31	0
Gamma	42.4	16.32 to 68.47	Omicron	13.9	10.72 to 17.09	0
Gamma	42.4	16.32 to 68.47	nonVOCs	67.01	20.78 to 113.24	0
Mu	72.29	35.95 to 108.63	Alpha	44.46	7.14 to 81.77	0
Mu	72.29	35.95 to 108.63	Gamma	42.4	16.32 to 68.47	0
Mu	72.29	35.95 to 108.63	Delta	30.29	22.28 to 38.31	0
Mu	72.29	35.95 to 108.63	Omicron	13.9	10.72 to 17.09	0
Mu	72.29	35.95 to 108.63	nonVOCs	67.01	20.78 to 113.24	3.57252e-16
nonVOCs	67.01	20.78 to 113.24	Delta	30.29	22.28 to 38.31	0
nonVOCs	67.01	20.78 to 113.24	Omicron	13.9	10.72 to 17.09	0
Omicron	13.9	10.72 to 17.09	Delta	30.29	22.28 to 38.31	0

## Sheet: Connecticut
var1	mean1	lims1	var2	mean2	lims2	p.adjusted
Alpha	27.69	1.14 to 54.24	Gamma	28.56	-9.16 to 66.28	1
Alpha	27.69	1.14 to 54.24	Delta	19.9	16.15 to 23.64	5.02998e-51
Alpha	27.69	1.14 to 54.24	Omicron	13.25	10.82 to 15.68	8.75833e-161
Alpha	27.69	1.14 to 54.24	nonVOCs	33.91	-6.15 to 73.98	2.58142e-08
Gamma	28.56	-9.16 to 66.28	Delta	19.9	16.15 to 23.64	1.77289e-05
Gamma	28.56	-9.16 to 66.28	Omicron	13.25	10.82 to 15.68	4.93189e-15
Gamma	28.56	-9.16 to 66.28	nonVOCs	33.91	-6.15 to 73.98	0.0966262
Mu	61.75	29.33 to 94.18	Alpha	27.69	1.14 to 54.24	4.0791e-14
Mu	61.75	29.33 to 94.18	Gamma	28.56	-9.16 to 66.28	1.90497e-12
Mu	61.75	29.33 to 94.18	Delta	19.9	16.15 to 23.64	3.41331e-19
Mu	61.75	29.33 to 94.18	Omicron	13.25	10.82 to 15.68	1.91882e-23
Mu	61.75	29.33 to 94.18	nonVOCs	33.91	-6.15 to 73.98	4.78554e-10
nonVOCs	33.91	-6.15 to 73.98	Delta	19.9	16.15 to 23.64	3.92063e-50
nonVOCs	33.91	-6.15 to 73.98	Omicron	13.25	10.82 to 15.68	1.75546e-101
Omicron	13.25	10.82 to 15.68	Delta	19.9	16.15 to 23.64	0

## Sheet: Connecticut.CDC
var1	mean1	lims1	var2	mean2	lims2	p.adjusted
Alpha	36.44	-16.74 to 89.63	Gamma	30.53	-18.16 to 79.22	1
Alpha	36.44	-16.74 to 89.63	Delta	23.26	18.79 to 27.73	2.82732e-24
Alpha	36.44	-16.74 to 89.63	Omicron	15.61	13.45 to 17.77	4.33639e-56
Alpha	36.44	-16.74 to 89.63	nonVOCs	41.89	-19.13 to 102.91	0.597859
Gamma	30.53	-18.16 to 79.22	Delta	23.26	18.79 to 27.73	0.426022
Gamma	30.53	-18.16 to 79.22	Omicron	15.61	13.45 to 17.77	0.000214266
Gamma	30.53	-18.16 to 79.22	nonVOCs	41.89	-19.13 to 102.91	0.0771438
Mu	90.82	48.6 to 133.04	Alpha	36.44	-16.74 to 89.63	2.78951e-14
Mu	90.82	48.6 to 133.04	Gamma	30.53	-18.16 to 79.22	7.3533e-16
Mu	90.82	48.6 to 133.04	Delta	23.26	18.79 to 27.73	7.09619e-18
Mu	90.82	48.6 to 133.04	Omicron	15.61	13.45 to 17.77	6.99576e-20
Mu	90.82	48.6 to 133.04	nonVOCs	41.89	-19.13 to 102.91	2.05622e-12
nonVOCs	41.89	-19.13 to 102.91	Delta	23.26	18.79 to 27.73	1.3501e-13
nonVOCs	41.89	-19.13 to 102.91	Omicron	15.61	13.45 to 17.77	1.7964e-25
Omicron	15.61	13.45 to 17.77	Delta	23.26	18.79 to 27.73	1.56591e-225

## Sheet: Connecticut.Grubaugh
var1	mean1	lims1	var2	mean2	lims2	p.adjusted
Alpha	25.35	7.32 to 43.37	Gamma	22.68	5.23 to 40.13	0.573982
Alpha	25.35	7.32 to 43.37	Delta	19.91	18.58 to 21.25	8.01919e-19
Alpha	25.35	7.32 to 43.37	Omicron	15.9	13.87 to 17.94	1.13992e-40
Alpha	25.35	7.32 to 43.37	nonVOCs	31.81	5.05 to 58.57	2.80591e-06
Gamma	22.68	5.23 to 40.13	Delta	19.91	18.58 to 21.25	0.261176
Gamma	22.68	5.23 to 40.13	Omicron	15.9	13.87 to 17.94	4.83249e-06
Gamma	22.68	5.23 to 40.13	nonVOCs	31.81	5.05 to 58.57	3.79919e-07
Mu	33.64	19.99 to 47.29	Alpha	25.35	7.32 to 43.37	0.0998175
Mu	33.64	19.99 to 47.29	Gamma	22.68	5.23 to 40.13	0.0107877
Mu	33.64	19.99 to 47.29	Delta	19.91	18.58 to 21.25	0.000208722
Mu	33.64	19.99 to 47.29	Omicron	15.9	13.87 to 17.94	1.27776e-06
Mu	33.64	19.99 to 47.29	nonVOCs	31.81	5.05 to 58.57	1
nonVOCs	31.81	5.05 to 58.57	Delta	19.91	18.58 to 21.25	5.02159e-24
nonVOCs	31.81	5.05 to 58.57	Omicron	15.9	13.87 to 17.94	2.1018e-37
Omicron	15.9	13.87 to 17.94	Delta	19.91	18.58 to 21.25	8.32563e-25

## Sheet: CentralAmerica
var1	mean1	lims1	var2	mean2	lims2	p.adjusted
Alpha	40.24	20.45 to 60.04	Gamma	38.26	21.47 to 55.05	0.314591
Alpha	40.24	20.45 to 60.04	Delta	31.91	23.91 to 39.9	1.66611e-28
Alpha	40.24	20.45 to 60.04	Omicron	15.57	11.23 to 19.91	1.07304e-220
Alpha	40.24	20.45 to 60.04	nonVOCs	57.13	33.87 to 80.4	2.69518e-81
Gamma	38.26	21.47 to 55.05	Delta	31.91	23.91 to 39.9	2.21646e-36
Gamma	38.26	21.47 to 55.05	Omicron	15.57	11.23 to 19.91	0
Gamma	38.26	21.47 to 55.05	nonVOCs	57.13	33.87 to 80.4	1.38024e-164
Mu	53.52	16.06 to 90.98	Alpha	40.24	20.45 to 60.04	4.26899e-11
Mu	53.52	16.06 to 90.98	Gamma	38.26	21.47 to 55.05	1.30491e-15
Mu	53.52	16.06 to 90.98	Delta	31.91	23.91 to 39.9	2.23811e-31
Mu	53.52	16.06 to 90.98	Omicron	15.57	11.23 to 19.91	1.44435e-82
Mu	53.52	16.06 to 90.98	nonVOCs	57.13	33.87 to 80.4	0.684093
nonVOCs	57.13	33.87 to 80.4	Delta	31.91	23.91 to 39.9	0
nonVOCs	57.13	33.87 to 80.4	Omicron	15.57	11.23 to 19.91	0
Omicron	15.57	11.23 to 19.91	Delta	31.91	23.91 to 39.9	0

## Sheet: DominicanRepublic
var1	mean1	lims1	var2	mean2	lims2	p.adjusted
Alpha	98.5	37.72 to 159.28	Gamma	103.66	81.6 to 125.71	1
Alpha	98.5	37.72 to 159.28	Delta	56.87	51.83 to 61.91	0.089575
Alpha	98.5	37.72 to 159.28	Omicron	72.13	-15.76 to 160.01	0.9882
Alpha	98.5	37.72 to 159.28	nonVOCs	121.5	88.8 to 154.19	1
Gamma	103.66	81.6 to 125.71	Delta	56.87	51.83 to 61.91	2.00359e-07
Gamma	103.66	81.6 to 125.71	Omicron	72.13	-15.76 to 160.01	0.000725859
Gamma	103.66	81.6 to 125.71	nonVOCs	121.5	88.8 to 154.19	0.508008
Mu	105.88	92.11 to 119.66	Alpha	98.5	37.72 to 159.28	1
Mu	105.88	92.11 to 119.66	Gamma	103.66	81.6 to 125.71	1
Mu	105.88	92.11 to 119.66	Delta	56.87	51.83 to 61.91	4.39895e-17
Mu	105.88	92.11 to 119.66	Omicron	72.13	-15.76 to 160.01	5.2695e-09
Mu	105.88	92.11 to 119.66	nonVOCs	121.5	88.8 to 154.19	0.25068
nonVOCs	121.5	88.8 to 154.19	Delta	56.87	51.83 to 61.91	1.32389e-31
nonVOCs	121.5	88.8 to 154.19	Omicron	72.13	-15.76 to 160.01	2.53746e-20
Omicron	72.13	-15.76 to 160.01	Delta	56.87	51.83 to 61.91	9.41707e-14

## Sheet: SouthAmerica
var1	mean1	lims1	var2	mean2	lims2	p.adjusted
Alpha	82.74	44.68 to 120.8	Gamma	84.8	67.71 to 101.89	1
Alpha	82.74	44.68 to 120.8	Delta	40.77	32.12 to 49.42	7.87801e-173
Alpha	82.74	44.68 to 120.8	Omicron	15.68	12.54 to 18.83	0
Alpha	82.74	44.68 to 120.8	nonVOCs	103.3	64.05 to 142.54	4.58235e-35
Gamma	84.8	67.71 to 101.89	Delta	40.77	32.12 to 49.42	0
Gamma	84.8	67.71 to 101.89	Omicron	15.68	12.54 to 18.83	0
Gamma	84.8	67.71 to 101.89	nonVOCs	103.3	64.05 to 142.54	3.81018e-91
Mu	73.68	49.3 to 98.07	Alpha	82.74	44.68 to 120.8	1.32473e-08
Mu	73.68	49.3 to 98.07	Gamma	84.8	67.71 to 101.89	9.44937e-77
Mu	73.68	49.3 to 98.07	Delta	40.77	32.12 to 49.42	0
Mu	73.68	49.3 to 98.07	Omicron	15.68	12.54 to 18.83	0
Mu	73.68	49.3 to 98.07	nonVOCs	103.3	64.05 to 142.54	1.31162e-178
nonVOCs	103.3	64.05 to 142.54	Delta	40.77	32.12 to 49.42	0
nonVOCs	103.3	64.05 to 142.54	Omicron	15.68	12.54 to 18.83	0
Omicron	15.68	12.54 to 18.83	Delta	40.77	32.12 to 49.42	0

## Sheet: Colombia
var1	mean1	lims1	var2	mean2	lims2	p.adjusted
Alpha	75.32	16.88 to 133.75	Gamma	81.39	37.76 to 125.02	1
Alpha	75.32	16.88 to 133.75	Delta	56.67	36.12 to 77.22	6.10756e-05
Alpha	75.32	16.88 to 133.75	Omicron	14.8	11.23 to 18.38	1.92165e-32
Alpha	75.32	16.88 to 133.75	nonVOCs	74.91	15.94 to 133.87	1
Gamma	81.39	37.76 to 125.02	Delta	56.67	36.12 to 77.22	1.18781e-43
Gamma	81.39	37.76 to 125.02	Omicron	14.8	11.23 to 18.38	4.84382e-211
Gamma	81.39	37.76 to 125.02	nonVOCs	74.91	15.94 to 133.87	0.194115
Mu	84.76	58.98 to 110.54	Alpha	75.32	16.88 to 133.75	0.261709
Mu	84.76	58.98 to 110.54	Gamma	81.39	37.76 to 125.02	0.789345
Mu	84.76	58.98 to 110.54	Delta	56.67	36.12 to 77.22	7.7882e-282
Mu	84.76	58.98 to 110.54	Omicron	14.8	11.23 to 18.38	0
Mu	84.76	58.98 to 110.54	nonVOCs	74.91	15.94 to 133.87	6.4361e-05
nonVOCs	74.91	15.94 to 133.87	Delta	56.67	36.12 to 77.22	1.90326e-16
nonVOCs	74.91	15.94 to 133.87	Omicron	14.8	11.23 to 18.38	1.13369e-123
Omicron	14.8	11.23 to 18.38	Delta	56.67	36.12 to 77.22	0

## Sheet: Europe
var1	mean1	lims1	var2	mean2	lims2	p.adjusted
Alpha	31.47	17.94 to 45.01	Gamma	31.25	10.93 to 51.56	1
Alpha	31.47	17.94 to 45.01	Delta	16.55	12.16 to 20.94	0
Alpha	31.47	17.94 to 45.01	Omicron	11.22	8.55 to 13.88	0
Alpha	31.47	17.94 to 45.01	nonVOCs	49.65	25.31 to 74	0
Gamma	31.25	10.93 to 51.56	Delta	16.55	12.16 to 20.94	0
Gamma	31.25	10.93 to 51.56	Omicron	11.22	8.55 to 13.88	0
Gamma	31.25	10.93 to 51.56	nonVOCs	49.65	25.31 to 74	0
Mu	44.79	13.74 to 75.83	Alpha	31.47	17.94 to 45.01	2.62288e-29
Mu	44.79	13.74 to 75.83	Gamma	31.25	10.93 to 51.56	3.61365e-28
Mu	44.79	13.74 to 75.83	Delta	16.55	12.16 to 20.94	3.11483e-111
Mu	44.79	13.74 to 75.83	Omicron	11.22	8.55 to 13.88	1.98305e-146
Mu	44.79	13.74 to 75.83	nonVOCs	49.65	25.31 to 74	0.000313467
nonVOCs	49.65	25.31 to 74	Delta	16.55	12.16 to 20.94	0
nonVOCs	49.65	25.31 to 74	Omicron	11.22	8.55 to 13.88	0
Omicron	11.22	8.55 to 13.88	Delta	16.55	12.16 to 20.94	0

[truncated: 1 more sheets: Spain]
